# Supplementary material for: RPI-Bind: a structure-based method for accurate identification of RNA-protein binding sites
Source: Sci Rep. 2017 Apr 4;7:614. doi: 10.1038/s41598-017-00795-4 (PMC5429624; doi:10.1038/s41598-017-00795-4)
Supplement: Supplementary file 2 — Dataset [file 41598_2017_795_MOESM2_ESM.xls]

## Sheet: Supplemental Table 1
Supplementary Table S1: 173 non-redundant RNA-protein pairs
Protein ID	RND ID
1a9n-C	1a9n-R
1asy-A	1asy-R
1c0a-A	1c0a-B
1e8o-A	1e8o-E
1ec6-A	1ec6-D
1eiy-A	1eiy-C
1eiy-B	1eiy-C
1f7u-A	1f7u-B
1ffy-A	1ffy-T
1g59-A	1g59-B
1gax-A	1gax-C
1h4s-A	1h4s-T
1hys-A	1hys-E
1i6u-A	1i6u-C
1i94-B	1i94-A
1i94-C	1i94-A
1i94-D	1i94-A
1i94-E	1i94-A
1i94-F	1i94-A
1i94-G	1i94-A
3pys-G	3pys-V
1i94-H	1i94-A
1i94-I	1i94-A
3pys-I	3pys-V
3pyn-I	3pyn-V
1i94-J	1i94-A
1i94-K	1i94-A
1i94-L	1i94-A
1i94-N	1i94-A
1i94-O	1i94-A
1i94-P	1i94-A
1i94-Q	1i94-A
1i94-R	1i94-A
1i94-S	1i94-A
1i94-T	1i94-A
1j2b-A	1j2b-C
1jbr-B	1jbr-D
1jbt-A	1jbt-C
1jid-A	1jid-B
1mfq-B	1mfq-A
1jj2-2	1jj2-0
1jj2-B	1jj2-0
1jj2-C	1jj2-0
1jj2-E	1jj2-0
1jj2-F	1jj2-0
1jj2-I	1jj2-0
1jj2-L	1jj2-0
1jj2-M	1jj2-0
1jj2-N	1jj2-0
1jj2-O	1jj2-0
1jj2-P	1jj2-0
1jj2-Q	1jj2-0
1jj2-S	1jj2-0
1jj2-T	1jj2-0
1jj2-U	1jj2-0
1jj2-V	1jj2-0
1jj2-W	1jj2-0
1jj2-X	1jj2-0
1jj2-Y	1jj2-0
1jj2-Z	1jj2-0
1k8w-A	1k8w-B
1lng-A	1lng-B
1mzp-A	1mzp-B
1ooa-A	1ooa-C
1q2s-A	1q2s-E
1qf6-A	1qf6-B
1kog-B	1kog-I
1u0b-B	1u0b-A
1un6-C	1un6-E
1urn-A	1urn-Q
1sj4-P	1sj4-R
1voq-a	1voq-A
1voq-M	1voq-A
3pyu-M	3pyu-V
3pyn-M	3pyn-V
1vor-1	1vor-B
1vor-5	1vor-B
1vor-H	1vor-B
1vor-K	1vor-B
1vor-R	1vor-B
1vor-T	1vor-B
1vor-V	1vor-B
1vor-X	1vor-A
1vs5-F	1vs5-A
1vs5-U	1vs5-A
1vs6-0	1vs6-B
1vs6-1	1vs6-B
1vs6-3	1vs6-B
1vs6-4	1vs6-B
1vs6-D	1vs6-B
1vs6-H	1vs6-B
1vs6-N	1vs6-B
1vs6-O	1vs6-A
1vs6-R	1vs6-B
1vs6-T	1vs6-B
1vs6-V	1vs6-A
1vt2-X	1vt2-A
1w2b-5	1w2b-0
1w2b-R	1w2b-0
1zho-A	1zho-B
3u4m-A	3u4m-B
2azx-B	2azx-D
2bh2-A	2bh2-C
2d3o-1	2d3o-0
2det-A	2det-C
2du3-A	2du3-D
2f8s-A	2f8s-C
2f8s-A	2f8s-D
2f8t-A	2f8t-C
2fk6-A	2fk6-R
2fmt-A	2fmt-C
2j01-3	2j01-B
2j01-G	2j01-B
2nue-A	2nue-C
2ez6-A	2ez6-C
2ozb-A	2ozb-C
3nmu-G	3nmu-D
3lwq-C	3lwq-D
3siu-D	3siu-F
2pjp-A	2pjp-B
2qbe-6	2qbe-B
2rfk-A	2rfk-D
3hjw-A	3hjw-D
2rfk-B	2rfk-D
3lwq-B	3lwq-D
2uwm-B	2uwm-C
1wsu-B	1wsu-F
2w2h-A	2w2h-R
2w2h-C	2w2h-R
2wdi-Q	2wdi-B
2xfz-Y	2xfz-V
2y8w-A	2y8w-B
2zjq-H	2zjq-X
2zko-A	2zko-C
2zko-A	2zko-D
2zm5-A	2zm5-C
2zni-A	2zni-C
2zzn-A	2zzn-C
3a6p-C	3a6p-D
3agv-B	3agv-U
3al0-B	3al0-E
3d5b-7	3d5b-A
3d5b-T	3d5b-A
3dh3-B	3dh3-F
3f1e-X	3f1e-A
3f1f-K	3f1f-A
3ftf-A	3ftf-C
3r9x-B	3r9x-C
3ivk-H	3ivk-M
3ktw-B	3ktw-C
3moj-B	3moj-A
3nmu-A	3nmu-D
3nmu-F	3nmu-D
3oh5-4	3oh5-B
3ouy-A	3ouy-C
2dr9-A	2dr9-B
3r9w-A	3r9w-B
3rw6-A	3rw6-F
3sfs-W	3sfs-A
3sgf-H	3sgf-A
3tup-A	3tup-T
3uzh-5	3uzh-A
3uzh-6	3uzh-A
3uzh-D	3uzh-A
3uzh-F	3uzh-A
3uzh-O	3uzh-A
3uzh-Z	3uzh-A
3v2f-Z	3v2f-B
3vjr-A	3vjr-B
4abr-2	4abr-Y
4ato-A	4ato-G
4dh9-Y	4dh9-V

## Sheet: Supplemental Table 2
Supplementary Table S2: The 16 types of protein local conformations (PLCs), including labels, names of local conformations, occurrences of PLC at and outside the interface for all four classes (enzymes, structural, regulatory and other).
PLC label	Local confirmations	Enzymes		Structural		Regulatory		Others
		Interface	Outside	Interface	Outside	Interface	Outside	Interface	Outside
a	N-ter β-strand	137	911	380	605	30	133	938	558
b	N-ter β-strand	126	818	315	517	39	301	486	329
c	N-ter β-strand	227	1733	482	1025	80	533	977	485
d	Β-strand	328	3007	881	1777	189	72	1597	827
e	C-ter β-strand	58	339	139	256	23	226	424	276
f	C-ter β-strand	312	1315	445	836	64	46	840	478
g	Coils or loops	53	237	160	263	26	78	726	444
h	Coils or loops	98	388	265	364	41	51	782	522
i	Coils or loops	73	214	154	229	25	29	822	514
j	Coils or loops	16	167	79	106	1	170	132	84
k	N-ter α-helix	252	1095	475	656	63	209	722	572
l	N-ter α-helix	314	1271	647	857	67	1281	925	820
m	α-helix	917	7049	1352	4611	219	87	4381	1587
n	C-ter α-helix	49	507	149	350	7	112	683	401
o	C-ter α-helix	112	643	234	430	34	138	677	392
p	C-ter α-helix	93	857	232	601	12	102	795	412

## Sheet: Supplemental Table 3
Supplementary Table S3: The 23 types of RNA local conformations (RLCs), including label, name of local conformations, occurrences of RLCs at and outside the interface for all four classes (enzymes, structural, regulatory and other).
RLC label	Local confirmations	Enzymes		Structural		Regulatory		Others
		Interface	Outside	Interface	Outside	Interface	Outside	Interface	Outside
a	Loop	1017	447	995	22055	116	46	1264	33184
b	Stem	1095	844	2003	55530	171	208	2524	83334
c	Stem branch	207	225	1088	30830	2	10	1464	41943
d	Left internal loop	38	40	263	8693	69	32	607	16139
e	Bulge left	21	6	93	1224	6	9	73	2721
f	Left internal loop branch	0	2	153	4206	0	0	192	5629
g	Bulge left branch	0	2	37	672	0	0	43	1301
h	Right internal loop	57	22	369	10712	19	19	581	17212
i	Bulge right	18	3	27	1282	4	5	57	2533
j	Right internal loop branch	0	2	63	2580	0	0	155	4699
k	Bulge right branch	0	2	29	854	0	0	48	1449
l	Unknown	712	304	1269	22397	533	204	1693	35513

## Sheet: Supplemental Table 4
Supplementary Table S4: The prediction accuracy for each protein-RNA complex
Protein ID	Accuracy	RNA ID	Accuracy	Protein-RNA	Accuracy
1a9n-C	0.833	1a9n-R	0.3	1a9n-CR	0.724
1asy-A	0.4	1asy-R	0.72	1asy-AR	0.562
1c0a-A	0.513	1c0a-B	0.207	1c0a-AB	0.423
1e8o-A	0.636	1e8o-E	0.4	1e8o-AE	0.596
1ec6-A	0.528	1ec6-D	0.356	1ec6-AD	0.513
1eiy-A	0.235	1eiy-C	0.294	1eiy-AC	0.105
1eiy-B	0.656	1eiy-C	0.294	1eiy-BC	0.604
1f7u-A	0.399	1f7u-B	0.158	1f7u-AB	0.276
1ffy-A	0.359	1ffy-T	0.25	1ffy-AT	0.348
1g59-A	0.336	1g59-B	0.281	1g59-AB	0.406
1gax-A	0.354	1gax-C	0.378	1gax-AC	0.476
1h4s-A	0.733	1h4s-T	0.563	1h4s-AT	0.782
1hys-A	0.456	1hys-E	0.462	1hys-AE	0.502
1i6u-A	0.475	1i6u-C	0.563	1i6u-AC	0.526
1i94-B	0.724	1i94-A	0.673	1i94-BA	0.693
1i94-C	0.755	1i94-A	0.673	1i94-CA	0.724
1i94-D	0.758	1i94-A	0.673	1i94-DA	0.749
1i94-E	0.613	1i94-A	0.673	1i94-EA	0.653
1i94-F	0.739	1i94-A	0.673	1i94-FA	0.803
1i94-G	0.673	1i94-A	0.673	1i94-GA	0.756
3pys-G	1	3pys-V	0.453	3pys-GV	0.783
1i94-H	0.638	1i94-A	0.453	1i94-HA	0.573
1i94-I	0.766	1i94-A	0.453	1i94-IA	0.681
3pys-I	0.56	3pys-V	0.453	3pys-IV	0.623
3pyn-I	0.62	3pyn-V	0.493	3pyn-IV	0.694
1i94-J	0.833	1i94-A	0.812	1i94-JA	0.953
1i94-K	0.706	1i94-A	0.812	1i94-KA	0.856
1i94-L	0.795	1i94-A	0.812	1i94-LA	0.894
1i94-N	0.686	1i94-A	0.812	1i94-NA	0.842
1i94-O	0.604	1i94-A	0.812	1i94-OA	0.806
1i94-P	0.812	1i94-A	0.812	1i94-PA	0.936
1i94-Q	0.822	1i94-A	0.812	1i94-QA	0.938
1i94-R	0.818	1i94-A	0.812	1i94-RA	0.918
1i94-S	0.824	1i94-A	0.812	1i94-SA	0.921
1i94-T	0.892	1i94-A	0.812	1i94-TA	0.995
1j2b-A	0.493	1j2b-C	0.313	1j2b-AC	0.526
1jbr-B	0.718	1jbr-D	0.562	1jbr-BD	0.762
1jbt-A	0.676	1jbt-C	0.467	1jbt-AC	0.501
1jid-A	0.632	1jid-B	0.683	1jid-AB	0.805
1mfq-B	0.73	1mfq-A	0.391	1mfq-BA	0.423
1jj2-2	0.917	1jj2-0	0.732	1jj2-20	0.935
1jj2-B	0.636	1jj2-0	0.732	1jj2-B0	0.791
1jj2-C	0.671	1jj2-0	0.732	1jj2-C0	0.816
1jj2-E	0.563	1jj2-0	0.732	1jj2-E0	0.753
1jj2-F	0.433	1jj2-0	0.732	1jj2-F0	0.724
1jj2-I	0.477	1jj2-0	0.732	1jj2-I0	0.742
1jj2-L	0.696	1jj2-0	0.732	1jj2-L0	0.829
1jj2-M	0.72	1jj2-0	0.732	1jj2-M0	0.854
1jj2-N	0.54	1jj2-0	0.732	1jj2-N0	0.694
1jj2-O	0.824	1jj2-0	0.732	1jj2-O0	0.906
1jj2-P	0.731	1jj2-0	0.732	1jj2-P0	0.824
1jj2-Q	0.697	1jj2-0	0.732	1jj2-Q0	0.786
1jj2-S	0.658	1jj2-0	0.732	1jj2-S0	0.708
1jj2-T	0.8	1jj2-0	0.732	1jj2-T0	0.899
1jj2-U	0.75	1jj2-0	0.732	1jj2-U0	0.875
1jj2-V	0.528	1jj2-0	0.732	1jj2-V0	0.706
1jj2-W	0.63	1jj2-0	0.732	1jj2-W0	0.763
1jj2-X	0.814	1jj2-0	0.732	1jj2-X0	0.904
1jj2-Y	0.811	1jj2-0	0.732	1jj2-Y0	0.913
1jj2-Z	0.9	1jj2-0	0.732	1jj2-Z0	0.968
1k8w-A	0.759	1k8w-B	0.154	1k8w-AB	0.405
1lng-A	0.632	1lng-B	0.792	1lng-AB	0.706
1mzp-A	0.524	1mzp-B	0.741	1mzp-AB	0.694
1ooa-A	0.737	1ooa-C	0.2	1ooa-AC	0.426
1q2s-A	0.293	1q2s-E	0.568	1q2s-AE	0.326
1qf6-A	0.564	1qf6-B	0.241	1qf6-AB	0.419
1kog-B	0.764	1kog-I	0.25	1kog-BI	0.506
1u0b-B	0.465	1u0b-A	0.214	1u0b-BA	0.394
1un6-C	0.58	1un6-E	0.348	1un6-CE	0.482
1urn-A	0.9	1urn-Q	0.589	1urn-AQ	0.851
1sj4-P	0.474	1sj4-R	0.658	1sj4-PR	0.542
1voq-a	0.681	1voq-A	0.556	1voq-aA	0.709
1voq-M	0.653	1voq-A	0.556	1voq-MA	0.743
3pyu-M	0.563	3pyu-V	0.623	3pyu-MV	0.683
3pyn-M	0.463	3pyn-V	0.643	3pyn-MV	0.604
1vor-1	0.846	1vor-B	0.695	1vor-1B	0.806
1vor-5	0.885	1vor-B	0.695	1vor-5B	0.852
1vor-H	0.767	1vor-B	0.695	1vor-HB	0.803
1vor-K	0.776	1vor-B	0.695	1vor-KB	0.792
1vor-R	0.841	1vor-B	0.695	1vor-RB	0.744
1vor-T	0.78	1vor-B	0.695	1vor-TB	0.826
1vor-V	0.869	1vor-B	0.695	1vor-VB	0.789
1vor-X	0.85	1vor-A	0.284	1vor-XA	0.605
1vs5-F	0.524	1vs5-A	0.514	1vs5-FA	0.553
1vs5-U	0.954	1vs5-A	0.514	1vs5-UA	0.806
1vs6-0	0.935	1vs6-B	0.691	1vs6-0B	0.826
1vs6-1	0.73	1vs6-B	0.691	1vs6-1B	0.714
1vs6-3	0.836	1vs6-B	0.691	1vs6-3B	0.807
1vs6-4	0.852	1vs6-B	0.691	1vs6-4B	0.872
1vs6-D	0.768	1vs6-B	0.691	1vs6-DB	0.746
1vs6-H	0.786	1vs6-B	0.691	1vs6-HB	0.801
1vs6-N	0.606	1vs6-B	0.691	1vs6-NB	0.713
1vs6-O	0.631	1vs6-A	0.352	1vs6-OA	0.659
1vs6-R	0.846	1vs6-B	0.691	1vs6-RB	0.749
1vs6-T	0.606	1vs6-B	0.691	1vs6-TB	0.682
1vs6-V	0.594	1vs6-A	0.352	1vs6-VA	0.571
1vt2-X	0.769	1vt2-A	0.735	1vt2-XA	0.806
1w2b-5	0.9	1w2b-0	0.698	1w2b-50	0.878
1w2b-R	0.692	1w2b-0	0.698	1w2b-R0	0.703
1zho-A	0.446	1zho-B	0.24	1zho-AB	0.308
3u4m-A	0.474	3u4m-B	0.467	3u4m-AB	0.507
2azx-B	0.531	2azx-D	0.25	2azx-BD	0.484
2bh2-A	0.409	2bh2-C	0.631	2bh2-AC	0.432
2d3o-1	0.875	2d3o-0	0.454	2d3o-10	0.716
2det-A	0.474	2det-C	0.543	2det-AC	0.384
2du3-A	0.54	2du3-D	0.176	2du3-AD	0.428
2f8s-A	0.444	2f8s-C	0.263	2f8s-AC	0.324
2f8s-A	0.444	2f8s-D	0.328	2f8s-AD	0.418
2f8t-A	0.424	2f8t-C	0.493	2f8t-AC	0.398
2fk6-A	0.619	2fk6-R	0.313	2fk6-AR	0.589
2fmt-A	0.538	2fmt-C	0.682	2fmt-AC	0.483
2j01-3	0.75	2j01-B	0.5	2j01-3B	0.648
2j01-G	0.552	2j01-B	0.5	2j01-GB	0.548
2nue-A	0.692	2nue-C	0.6	2nue-AC	0.742
2ez6-A	0.571	2ez6-C	0.457	2ez6-AC	0.437
2ozb-A	0.577	2ozb-C	0.583	2ozb-AC	0.604
3nmu-G	0.437	3nmu-D	0.349	3nmu-GD	0.237
3lwq-C	0.419	3lwq-D	0.473	3lwq-CD	0.384
3siu-D	0.5	3siu-F	0.538	3siu-DF	0.516
2pjp-A	0.424	2pjp-B	0.385	2pjp-AB	0.5
2qbe-6	0.567	2qbe-B	0.5	2qbe-6B	0.602
2rfk-A	0.407	2rfk-D	0.583	2rfk-AD	0.483
3hjw-A	0.412	3hjw-D	0.743	3hjw-AD	0.407
2rfk-B	0.493	2rfk-D	0.683	2rfk-BD	0.526
3lwq-B	1	3lwq-D	0.294	3lwq-BD	0.6
2uwm-B	0.417	2uwm-C	0.759	2uwm-BC	0.405
1wsu-B	0.522	1wsu-F	0.657	1wsu-BF	0.672
2w2h-A	0.687	2w2h-R	0.456	2w2h-AR	0.526
2w2h-C	0.875	2w2h-R	0.456	2w2h-CR	0.743
2wdi-Q	0.667	2wdi-B	0.272	2wdi-QB	0.487
2xfz-Y	1	2xfz-V	0.693	2xfz-YV	0.813
2y8w-A	0.5	2y8w-B	0.569	2y8w-AB	0.462
2zjq-H	0.632	2zjq-X	0.72	2zjq-HX	0.745
2zko-A	0.844	2zko-C	0.653	2zko-AC	0.8
2zko-A	0.844	2zko-D	0.681	2zko-AD	0.805
2zm5-A	0.441	2zm5-C	0.745	2zm5-AC	0.526
2zni-A	0.312	2zni-C	0.286	2zni-AC	0.307
2zzn-A	0.481	2zzn-C	0.529	2zzn-AC	0.506
3a6p-C	1	3a6p-D	0.594	3a6p-CD	0.783
3agv-B	0.846	3agv-U	0.391	3agv-BU	0.706
3al0-B	0.407	3al0-E	0.4	3al0-BE	0.342
3d5b-7	0.952	3d5b-A	0.837	3d5b-7A	0.98
3d5b-T	0.636	3d5b-A	0.837	3d5b-TA	0.786
3dh3-B	0.395	3dh3-F	0.483	3dh3-BF	0.391
3f1e-X	0.625	3f1e-A	0.571	3f1e-XA	0.563
3f1f-K	0.569	3f1f-A	0.517	3f1f-KA	0.482
3ftf-A	0.345	3ftf-C	0.516	3ftf-AC	0.367
3r9x-B	0.478	3r9x-C	0.564	3r9x-BC	0.489
3ivk-H	0.731	3ivk-M	0.243	3ivk-HM	0.684
3ktw-B	0.636	3ktw-C	0.833	3ktw-BC	0.789
3moj-B	0.45	3moj-A	0.582	3moj-BA	0.467
3nmu-A	0.444	3nmu-D	0.429	3nmu-AD	0.435
3nmu-F	1	3nmu-D	0.429	3nmu-FD	0.695
3oh5-4	1	3oh5-B	0.8	3oh5-4B	0.948
3ouy-A	0.917	3ouy-C	0.692	3ouy-AC	0.863
2dr9-A	0.406	2dr9-B	0.426	2dr9-AB	0.503
3r9w-A	0.49	3r9w-B	0.362	3r9w-AB	0.472
3rw6-A	0.8	3rw6-F	0.364	3rw6-AF	0.651
3sfs-W	0.788	3sfs-A	0.678	3sfs-WA	0.684
3sgf-H	0.437	3sgf-A	0.542	3sgf-HA	0.473
3tup-A	0.475	3tup-T	0.652	3tup-AT	0.428
3uzh-5	0.925	3uzh-A	0.735	3uzh-5A	0.901
3uzh-6	0.821	3uzh-A	0.735	3uzh-6A	0.876
3uzh-D	0.689	3uzh-A	0.735	3uzh-DA	0.804
3uzh-F	0.661	3uzh-A	0.735	3uzh-FA	0.798
3uzh-O	0.869	3uzh-A	0.735	3uzh-OA	0.884
3uzh-Z	0.768	3uzh-A	0.735	3uzh-ZA	0.836
3v2f-Z	0.5	3v2f-B	0.381	3v2f-ZB	0.451
3vjr-A	0.632	3vjr-B	0.543	3vjr-AB	0.687
4abr-2	0.467	4abr-Y	0.562	4abr-2Y	0.509
4ato-A	0.49	4ato-G	0.652	4ato-AG	0.605
4dh9-Y	0.917	4dh9-V	0.413	4dh9-YV	0.759
